# Supplementary material for: Antimicrobial Use in COVID-19 Patients in the First Phase of the SARS-CoV-2 Pandemic: A Scoping Review
Source: Antibiotics (Basel). 2021 Jun 19;10(6):745. doi: 10.3390/antibiotics10060745 (PMC8235357; doi:10.3390/antibiotics10060745)
Supplement: Supplementary file 1 [file antibiotics-10-00745-s001.zip]

Archive with 1 entries (1 files):
- antibiotics-1197200-supplementary.pdf
